# Supplementary material for: Preparation of Thermoplastic Cellulose Esters in [mTBNH][OAC] Ionic Liquid by Transesterification Reaction
Source: Polymers (Basel). 2023 Oct 3;15(19):3979. doi: 10.3390/polym15193979 (PMC10575218; doi:10.3390/polym15193979)
Supplement: Supplementary file 1 [file polymers-15-03979-s001.zip]

Archive with 1 entries (1 files):
- polymers-2622951-supplementary.pdf
